# Supplementary material for: Gene Identification in Inflammatory Bowel Disease via a Machine Learning Approach
Source: Medicina (Kaunas). 2023 Jun 28;59(7):1218. doi: 10.3390/medicina59071218 (PMC10383667; doi:10.3390/medicina59071218)
Supplement: Supplementary file 1 [file medicina-59-01218-s001.zip]

Archive with 1 entries (1 files):
- medicina-2456885-supplementary.xlsx
