# Supplementary material for: Gene Identification in Inflammatory Bowel Disease via a Machine Learning Approach
Source: Medicina (Kaunas). 2023 Jun 28;59(7):1218. doi: 10.3390/medicina59071218 (PMC10383667; doi:10.3390/medicina59071218)
Supplement: Supplementary file 1 [file medicina-59-01218-s001.zip › medicina-2456885-supplementary.xlsx]

## Sheet: output
ENSG00000162896
ENSG00000265150
ENSG00000202198
ENSG00000084674
ENSG00000136872
ENSG00000210082
ENSG00000090920
ENSG00000211896
ENSG00000198804
ENSG00000016490
ENSG00000166710
ENSG00000090402
ENSG00000115386
ENSG00000164816
ENSG00000102837
ENSG00000251562
ENSG00000110244
ENSG00000187908
ENSG00000156508
ENSG00000171747
ENSG00000211895
ENSG00000226958
ENSG00000132465
ENSG00000166825
ENSG00000211890
ENSG00000198788
ENSG00000170421
ENSG00000199916
ENSG00000101132
ENSG00000198938
ENSG00000170231
ENSG00000211899
ENSG00000171431
ENSG00000007306
ENSG00000124942
ENSG00000164822
ENSG00000106541
ENSG00000234745
ENSG00000118137
ENSG00000184009
ENSG00000171345
ENSG00000075624
ENSG00000105388
ENSG00000257335
ENSG00000104267
ENSG00000141380
ENSG00000074317
ENSG00000133742
ENSG00000174992
ENSG00000103375
ENSG00000167658
ENSG00000168542
ENSG00000087086
ENSG00000016602
ENSG00000211893
ENSG00000112818
ENSG00000111640
ENSG00000138792
ENSG00000206503
ENSG00000065154
ENSG00000135916
ENSG00000133112
ENSG00000127324
ENSG00000211897
ENSG00000197888
ENSG00000179914
ENSG00000136068
ENSG00000117472
ENSG00000019582
ENSG00000160868
ENSG00000227195
ENSG00000138823
ENSG00000134193
ENSG00000250722
ENSG00000197956
ENSG00000142541
ENSG00000137154
ENSG00000163399
ENSG00000204525
ENSG00000109971
ENSG00000079112
ENSG00000172059
ENSG00000089157
ENSG00000131981
ENSG00000139644
ENSG00000134240
ENSG00000107611
ENSG00000238881
ENSG00000205542
ENSG00000141434
ENSG00000015413
ENSG00000120756
ENSG00000160180
ENSG00000196549
ENSG00000130234
ENSG00000174358
ENSG00000143416
ENSG00000089356
ENSG00000071967
ENSG00000204287
ENSG00000150995
ENSG00000115306
ENSG00000185275
ENSG00000233041
ENSG00000110955
ENSG00000198712
ENSG00000172831
ENSG00000243466
ENSG00000245532
ENSG00000197746
ENSG00000117289
ENSG00000189221
ENSG00000166165
ENSG00000083857
ENSG00000239951
ENSG00000163586
ENSG00000112096
ENSG00000100345
ENSG00000145384
ENSG00000197142
ENSG00000166866
ENSG00000119844
ENSG00000081923
ENSG00000034510
ENSG00000135535
ENSG00000130707
ENSG00000182718
ENSG00000241781
ENSG00000143167
ENSG00000100170
ENSG00000127022
ENSG00000100316
ENSG00000152234
ENSG00000119888
ENSG00000174444
ENSG00000197249
ENSG00000033122
ENSG00000189143
ENSG00000204592
ENSG00000178209
ENSG00000148180
ENSG00000140391
ENSG00000127831
ENSG00000086548
ENSG00000197635
ENSG00000142937
ENSG00000021826
ENSG00000074276
ENSG00000173821
ENSG00000156966
ENSG00000173702
ENSG00000142534
ENSG00000196126
ENSG00000134028
ENSG00000196924
ENSG00000161533
ENSG00000149925
ENSG00000211598
ENSG00000204628
ENSG00000147403
ENSG00000141367
ENSG00000099834
ENSG00000151914
ENSG00000198034
ENSG00000164692
ENSG00000072274
ENSG00000122711
ENSG00000166598
ENSG00000124253
ENSG00000074800
ENSG00000150991
ENSG00000039068
ENSG00000149273
ENSG00000080493
ENSG00000198561
ENSG00000167526
ENSG00000143933
ENSG00000169876
ENSG00000075539
ENSG00000044115
ENSG00000104774
ENSG00000108298
ENSG00000077147
ENSG00000104419
ENSG00000142192
ENSG00000204936
ENSG00000184012
ENSG00000100994
ENSG00000110321
ENSG00000158467
ENSG00000197273
ENSG00000168036
ENSG00000096696
ENSG00000164587
ENSG00000187514
ENSG00000084234
ENSG00000164749
ENSG00000114113
ENSG00000099812
ENSG00000085563
ENSG00000169116
ENSG00000074410
ENSG00000198668
ENSG00000064651
ENSG00000117115
ENSG00000163359
ENSG00000140279
ENSG00000161016
ENSG00000176658
ENSG00000140575
ENSG00000135052
ENSG00000002726
ENSG00000148303
ENSG00000110917
ENSG00000163131
ENSG00000125844
ENSG00000013364
ENSG00000127914
ENSG00000243955
ENSG00000172757
ENSG00000092841
ENSG00000046604
ENSG00000066230
ENSG00000165949
ENSG00000211949
ENSG00000108679
ENSG00000175899
ENSG00000168955
ENSG00000248144
ENSG00000010256
ENSG00000100201
ENSG00000164924
ENSG00000164733
ENSG00000092820
ENSG00000105372
ENSG00000091409
ENSG00000128581
ENSG00000149418
ENSG00000169764
ENSG00000009307
ENSG00000145012
ENSG00000115677
ENSG00000204385
ENSG00000116209
ENSG00000170345
ENSG00000071082
ENSG00000211940
ENSG00000122406
ENSG00000070526
ENSG00000147604
ENSG00000131236
ENSG00000137501
ENSG00000001626
ENSG00000172270
ENSG00000163682
ENSG00000070214
ENSG00000122121
ENSG00000125304
ENSG00000071203
ENSG00000120215
ENSG00000115414
ENSG00000118322
ENSG00000063177
ENSG00000239776
ENSG00000010278
ENSG00000111802
ENSG00000120137
ENSG00000112306
ENSG00000145425
ENSG00000197756
ENSG00000142949
ENSG00000170889
ENSG00000167642
ENSG00000198755
ENSG00000054654
ENSG00000134531
ENSG00000089472
ENSG00000118680
ENSG00000181061
ENSG00000144713
ENSG00000067225
ENSG00000090382
ENSG00000155380
ENSG00000142676
ENSG00000111669
ENSG00000110237
ENSG00000138293
ENSG00000132463
ENSG00000187446
ENSG00000139163
ENSG00000172380
ENSG00000110436
ENSG00000168028
ENSG00000117592
ENSG00000023445
ENSG00000197102
ENSG00000140297
ENSG00000179218
ENSG00000185624
ENSG00000130402
ENSG00000138326
ENSG00000165678
ENSG00000135404
ENSG00000071073
ENSG00000205277
ENSG00000133313
ENSG00000075415
ENSG00000143153
ENSG00000135821
ENSG00000135373
ENSG00000007171
ENSG00000198643
ENSG00000181885
ENSG00000177600
ENSG00000134333
ENSG00000108654
ENSG00000005243
ENSG00000138764
ENSG00000005022
ENSG00000132475
ENSG00000089220
ENSG00000065618
ENSG00000138449
ENSG00000118777
ENSG00000126777
ENSG00000128311
ENSG00000162909
ENSG00000047365
ENSG00000165119
ENSG00000100219
ENSG00000137642
ENSG00000143384
ENSG00000162368
ENSG00000198074
ENSG00000143947
ENSG00000174748
ENSG00000084754
ENSG00000080824
ENSG00000137818
ENSG00000075142
ENSG00000177954
ENSG00000163694
ENSG00000155660
ENSG00000127603
ENSG00000140988
ENSG00000125255
ENSG00000183255
ENSG00000041982
ENSG00000137801
ENSG00000050405
ENSG00000166869
ENSG00000143549
ENSG00000172115
ENSG00000145287
ENSG00000104870
ENSG00000197958
ENSG00000096384
ENSG00000115760
ENSG00000138434
ENSG00000063046
ENSG00000088386
ENSG00000110245
ENSG00000065989
ENSG00000211679
ENSG00000213719
ENSG00000134755
ENSG00000130066
ENSG00000185000
ENSG00000076554
ENSG00000159640
ENSG00000109814
ENSG00000111057
ENSG00000159921
ENSG00000072778
ENSG00000115524
ENSG00000021488
ENSG00000213741
ENSG00000117983
ENSG00000198478
ENSG00000198087
ENSG00000112851
ENSG00000211938
ENSG00000163902
ENSG00000163295
ENSG00000079385
ENSG00000109572
ENSG00000074527
ENSG00000165092
ENSG00000106258
ENSG00000008988
ENSG00000170759
ENSG00000198682
ENSG00000150593
ENSG00000170412
ENSG00000164120
ENSG00000173193
ENSG00000133392
ENSG00000115415
ENSG00000187097
ENSG00000108821
ENSG00000231389
ENSG00000124614
ENSG00000042445
ENSG00000260032
ENSG00000135220
ENSG00000109475
ENSG00000169905
ENSG00000010244
ENSG00000083845
ENSG00000138771
ENSG00000110090
ENSG00000166441
ENSG00000105058
ENSG00000163435
ENSG00000170348
ENSG00000104635
ENSG00000044574
ENSG00000158125
ENSG00000160408
ENSG00000156976
ENSG00000148942
ENSG00000131143
ENSG00000102144
ENSG00000065361
ENSG00000105357
ENSG00000081237
ENSG00000198189
ENSG00000143761
ENSG00000135926
ENSG00000158769
ENSG00000118971
ENSG00000196531
ENSG00000088986
ENSG00000187837
ENSG00000142875
ENSG00000117620
ENSG00000167004
ENSG00000140740
ENSG00000124429
ENSG00000107798
ENSG00000196262
ENSG00000144136
ENSG00000124299
ENSG00000215301
ENSG00000151715
ENSG00000213639
ENSG00000057608
ENSG00000071127
ENSG00000172340
ENSG00000188229
ENSG00000102554
ENSG00000153113
ENSG00000070831
ENSG00000088247
ENSG00000125730
ENSG00000138413
ENSG00000156675
ENSG00000089009
ENSG00000136942
ENSG00000158747
ENSG00000111885
ENSG00000115112
ENSG00000115091
ENSG00000116260
ENSG00000125691
ENSG00000138760
ENSG00000197694
ENSG00000125775
ENSG00000169994
ENSG00000123684
ENSG00000102804
ENSG00000123384
ENSG00000187498
ENSG00000002834
ENSG00000109654
ENSG00000184434
ENSG00000013588
ENSG00000160789
ENSG00000104904
ENSG00000115419
ENSG00000179163
ENSG00000198502
ENSG00000088256
ENSG00000116679
ENSG00000129003
ENSG00000177565
ENSG00000137628
ENSG00000150093
ENSG00000136156
ENSG00000184357
ENSG00000081320
ENSG00000173230
ENSG00000182899
ENSG00000064787
ENSG00000171863
ENSG00000152291
ENSG00000115310
ENSG00000079246
ENSG00000074755
ENSG00000112245
ENSG00000067560
ENSG00000231925
ENSG00000185432
ENSG00000140105
ENSG00000142173
ENSG00000162244
ENSG00000116171
ENSG00000115762
ENSG00000074416
ENSG00000183723
ENSG00000119125
ENSG00000038210
ENSG00000148700
ENSG00000109099
ENSG00000179889
ENSG00000196914
ENSG00000178573
ENSG00000015479
ENSG00000070756
ENSG00000119314
ENSG00000166913
ENSG00000085733
ENSG00000117335
ENSG00000136830
ENSG00000114942
ENSG00000169045
ENSG00000173848
ENSG00000168060
ENSG00000253729
ENSG00000064601
ENSG00000197324
ENSG00000122218
ENSG00000100889
ENSG00000095203
ENSG00000114391
ENSG00000154518
ENSG00000108846
ENSG00000145592
ENSG00000124762
ENSG00000030582
ENSG00000026025
ENSG00000213585
ENSG00000170248
ENSG00000116459
ENSG00000129250
ENSG00000136810
ENSG00000139329
ENSG00000165280
ENSG00000161013
ENSG00000113013
ENSG00000073350
ENSG00000165806
ENSG00000145113
ENSG00000162817
ENSG00000142168
ENSG00000100604
ENSG00000021355
ENSG00000119121
ENSG00000101782
ENSG00000168385
ENSG00000138688
ENSG00000095932
